# Supplementary material for: Environmental Factors Influencing White-Tailed Deer (Odocoileus virginianus) Exposure to Livestock Pathogens in Wisconsin
Source: PLoS One. 2015 Jun 1;10(6):e0128827. doi: 10.1371/journal.pone.0128827 (PMC4452592; doi:10.1371/journal.pone.0128827)
Supplement: S1 File — (XLSX) [file pone.0128827.s001.xlsx]

## Sheet: Sheet1
Tube No.	Id Number	lowtag	Site	CaptureYear	CaptureMonth	CaptureDay	LandType	Age	Sex	Pregnant	Fetus	IBR	BP3	BVD	BVD2	LB	LG	LH	LI	LC	LP
138	1604	1604	2	1	2	19	2	3	2	1	2	0	0	0	0	0	1	0	0	0	1
94	1482	1482	2	1	2	11	1	3	2	1	2		0	0		0	1	0	0	0	1
95	1877	1877	1	3	3	1	2	3	2		0	0	0			0	1	0	0	0	1
96	7589	7589	2	3	3	14	2	3	1			0	0			0	1	0	0	0	1
#REF!	722	722	1	3	2	14	2	2	2		0	0	0			0	1	0	0	0	1
35	217	217	1	1	2	22	1	3	2	1	3	0	1	0	0	0	0	0	0	0	1
1	9	9	1	1	1	21	1	3	2	1	2	0	1	0	0	0	0	0	0	0	1
11	71	71	1	1	2	5	1	3	2	1	1	0	1	0	0	0	0	0	0	0	1
23	173	173	1	1	2	21	1	3	2	0	0	0	1	0	0	0	0	0	0	0	1
34	213/214	213	1	1	3	1	1	3	2	1	1	0	1	0	0	0	0	0	0	0	1
45	256/257	256	1	1	2	28	1	3	2	1	2	0	1	0	0	0	0	0	0	0	1
71	1026	1026	2	1	3	7	2	3	2			0	1	0	0	0	0	0	0	0	1
37	226	226	1	1	3	1	1	3	2	1	2	1	0	0	0	0	0	0	0	0	1
95	1485	1485	2	1	2	11	1	2	2	1	2	1	0	0	0	0	0	0	0	0	1
2	15	15	1	1	1	22	1	3	2	0	0	0	0	0	0	0	0	0	0	0	1
4	29	29	1	1	1	21	1	3	2	0	0	0	0	0	0	0	0	0	0	0	1
6	55	55	1	1	1	22	1	3	2	0	0	0	0	0	0	0	0	0	0	0	1
7	57	57	1	1	2	5	1	3	2	1	2	0	0	0	0	0	0	0	0	0	1
24	181	181	1	1	2	22	1	3	2	1	2	0	0	0	0	0	0	0	0	0	1
41	240	240	1	1	2	23	1	3	2	1	2	0	0	0	0	0	0	0	0	0	1
46	262	262	1	1	2	22	1	3	2	1	2	0	0	0	0	0	0	0	0	0	1
67	483	483	1	1	3	13	1	3	2	0	0	0	0	0	0	0	0	0	0	0	1
50	272	272	1	1	2	22	1	2	2	0	0	0	0	0	0	0	0	0	0	0	1
135	1594	1594	2	1	2	19	2	2	1		0	0	0	0	0	0	0	0	0	0	1
246	2100	2100	2	2	3	3	2	2	2		2	1	1			0	0	0	0	0	1
247	7510	7510	2	3	2	14	2	2	1			0	1			1	0	0	0	0	1
239	7768	7768	2	2	3	7	2	2	2		1	0	1			0	0	0	0	0	1
198	616	616	1	2	1	27	1	3	2		2	1	0			0	0	0	0	0	1
193	652		1	2			1	3	2	0	0	1	0			0	0	0	0	0	1
249	766	766	1	2	3	11	2	3	2		1	0	0			0	0	0	0	0	1
204	654		1	2			1	3	2	1	2	0	0			0	0	0	0	0	1
209	638	638	1	2	1	25	1	2	1		0	0	0			0	0	0	0	0	1
210	1830	1830	1	3	3	9	2	2	1			0	0			0	0	0	0	0	1
211	1968	1968	1	3	1	7	2	2	1			0	0			0	0	0	0	0	1
212	7555	7555	2	3	3	9	2	2	1			0	0			0	0	0	0	0	1
213	7633	7633	2	3	1	24	2	2	1			0	0			0	0	0	0	0	1
227	7728	7728	2	2	1	15	2	2	1		0	0	0			0	0	0	0	0	1
189	585/586	585/586	1	2	1	10	1	2	2		0	0	0			0	0	1	0	0	0
113	1523	1523	2	1	2	12	2	3	2	1	1	0	1	0	0	0	1	0	0	0	0
223	7712	7712	2	2	2	8	2	3	2		2	0	1			0	1	0	0	0	0
224	2376	2376	2	3	2	10	2	2	2		0	0	1			0	1	0	0	0	0
32	209	209	1	1	3	1	1	3	2	1	2	1	1	0	0	0	0	0	0	0	0
33	211/212	211	1	1	3	7	2	3	1		0	1	1	0	0	0	0	0	0	0	0
8	59	59	1	1	2	5	1	3	2	1	2	0	1	0	0	0	0	0	0	0	0
9	63/64	63	1	1	2	13	1	3	2	1	2	0	1	0	0	0	0	0	0	0	0
13	125	125	1	1	3	12	2	3	2	0	0	0	1	0	0	0	0	0	0	0	0
21	169	169	1	1	3	5	1	3	2	0	0	0	1	0	0	0	0	0	0	0	0
39	235	235	1	1	3	13	2	3	2	0	0	0	1	0	0	0	0	0	0	0	0
44	250	250	1	1	3	9	2	3	2	0	0	0	1	0	0	0	0	0	0	0	0
49	270	270	1	1	2	22	1	3	2	1	1	0	1	0	0	0	0	0	0	0	0
51	274	274	1	1	2	24	1	3	2	1	2	0	1	0	0	0	0	0	0	0	0
52	280/281	280	1	1	2	28	2	3	2	1	2	0	1	0	0	0	0	0	0	0	0
61	332	332	1	1	3	8	1	3	2	1	1	0	1	0	0	0	0	0	0	0	0
66	481	481	1	1	2	8	1	3	2	0	0	0	1	0	0	0	0	0	0	0	0
68	1020	1020	2	1	3	18	2	3	1		0	0	1	0	0	0	0	0	0	0	0
79	1091	1091	2	1	2	13	2	3	1		0	0	1	0	0	0	0	0	0	0	0
80	1093	1093	2	1	2	17	2	3	2	1	2	0	1	0	0	0	0	0	0	0	0
109	1515	1515	2	1	2	16	2	3	2	1	1	0	1	0	0	0	0	0	0	0	0
110	1517	1517	2	1	2	16	2	3	2			0	1	0	0	0	0	0	0	0	0
118	1545	1545	2	1	3	6	2	3	2	1	1	0	1	0	0	0	0	0	0	0	0
122	1561	1561	2	1	2	11	1	3	2	1	2	0	1	0	0	0	0	0	0	0	0
123	1565	1565	2	1	2	12	2	3	2	1	2	0	1	0	0	0	0	0	0	0	0
125	1571	1571	2	1	2	12	2	3	2	1	3	0	1	0	0	0	0	0	0	0	0
40	236	236	1	1	3	9	2	2	2	0	0	0	1	0	0	0	0	0	0	0	0
56	296	296	1	1	3	9	2	2	1		0	0	1	0	0	0	0	0	0	0	0
82	1099	1099	2	1	2	19	2	2	1		0	0	1	0	0	0	0	0	0	0	0
121	1559	1559	2	1	2	11	1	2	1		0	0	1	0	0	0	0	0	0	0	0
124	1570	1570	2	1	2	12	2	2	1		0	0	1	0	0	0	0	0	0	0	0
25	189/190	189	1	1	2	16	2	1	2	0	0	0	1	0	0	0	0	0	0	0	0
65	425	425	1	1	3	18	1	1	1		0	0	1	0	0	0	0	0	0	0	0
72	1034	1034	2	1	3	10	2	1	1		0	0	1	0	0	0	0	0	0	0	0
85	1408	1408	2	1	1	24	2	1	1		0	0	1	0	0	0	0	0	0	0	0
103	1503	1503	2	1	2	15	2	1	1		0	0	1	0	0	0	0	0	0	0	0
92	1474	1474	2	1	2	5	2	1	1		0	0	1	0	0		0	0	0	0	0
36	223	223	1	1	3	8	2	3	2	1	2	1	0	0	0	0	0	0	0	0	0
60	328/329	328	1	1	3	12	1	3	2	1	2	1	0	0	0	0	0	0	0	0	0
10	67	67	1	1	1	24	1	2	2	0	0	1	0	0	0	0	0	0	0	0	0
14	137	137	1	1	2	5	1	2	2	1	2	1	0	0	0	0	0	0	0	0	0
111	1519	1519	2	1	2	16	2	2	1		0	1	0	0	0	0	0	0	0	0	0
20	165/166	165	1	1	2	16	1	1	2	0	0	1	0	0	0	0	0	0	0	0	0
104	1505	1505	2	1	2	16	2	3	2	1	1	0	0	0	0	1	0	0	0	0	0
31	207	207	1	1	3	1	1	3	2	1	2	0	0	0	0	0	0	0	0	0	0
16	149	149	1	1	2	8	1	3	2	0	0	0	0	0	0	0	0	0	0	0	0
19	161/162	161	1	1	2	15	1	3	2	0	0	0	0	0	0	0	0	0	0	0	0
38	231/277	231	1	1	2	28	2	3	2	1	2	0	0	0	0	0	0	0	0	0	0
43	246	246	1	1	3	9	1	3	2			0	0	0	0	0	0	0	0	0	0
47	264	264	1	1	2	22	1	3	2	0	0	0	0	0	0	0	0	0	0	0	0
53	282	282	1	1	3	2	1	3	2	1	1	0	0	0	0	0	0	0	0	0	0
55	292/293	292	1	1	3	4	2	3	2	0	0	0	0	0	0	0	0	0	0	0	0
59	326/327	326	1	1	3	10	1	3	2	1	1	0	0	0	0	0	0	0	0	0	0
64	350/351	350	1	1	3	12	1	3	2	1	1	0	0	0	0	0	0	0	0	0	0
73	1076	1076	2	1	2	13	2	3	2			0	0	0	0	0	0	0	0	0	0
74	1078	1078	2	1	2	13	2	3	2	1	2	0	0	0	0	0	0	0	0	0	0
75	1080	1080	2	1	2	13	2	3	2	1	2	0	0	0	0	0	0	0	0	0	0
77	1086	1086	2	1	2	13	2	3	2	1	2	0	0	0	0	0	0	0	0	0	0
96	1487	1487	2	1	2	10	1	3	2			0	0	0	0	0	0	0	0	0	0
97	1489	1489	2	1	2	10	1	3	2			0	0	0	0	0	0	0	0	0	0
100	1496	1496	2	1	2	10	1	3	2			0	0	0	0	0	0	0	0	0	0
101	1499	1499	2	1	2	11	1	3	2	1	2	0	0	0	0	0	0	0	0	0	0
106	1507	1507	2	1	2	16	2	3	2	0	0	0	0	0	0	0	0	0	0	0	0
107	1509	1509	2	1	2	16	2	3	2			0	0	0	0	0	0	0	0	0	0
119	1556	1556	2	1	2	11	1	3	2	1	1	0	0	0	0	0	0	0	0	0	0
127	1576	1576	2	1	2	12	2	3	2	1	2	0	0	0	0	0	0	0	0	0	0
128	1579	1579	2	1	2	12	2	3	2	1	2	0	0	0	0	0	0	0	0	0	0
130	1582	1582	2	1	2	12	2	3	2	1	1	0	0	0	0	0	0	0	0	0	0
131	1583	1583	2	1	2	12	2	3	2	1	2	0	0	0	0	0	0	0	0	0	0
133	1589	1589	2	1	2	13	2	3	2	1	2	0	0	0	0	0	0	0	0	0	0
139	1606	1606	2	1	2	19	2	3	2	1	2	0	0	0	0	0	0	0	0	0	0
140	1610	1610	2	1	2	19	2	3	2	1	1	0	0	0	0	0	0	0	0	0	0
142	1626	1626	2	1	3	10	2	3	1		0	0	0	0	0	0	0	0	0	0	0
26	193/194	193	1	1	3	6	1	2	2	1	1	0	0	0	0	0	0	0	0	0	0
27	199	199	1	1	2	22	1	2	2	0	0	0	0	0	0	0	0	0	0	0	0
29	203	203	1	1	2	22	1	2	2	0	0	0	0	0	0	0	0	0	0	0	0
69	1022	1022	2	1	3	5	2	2	2	1	2	0	0	0	0	0	0	0	0	0	0
76	1084	1084	2	1	2	13	2	2	2	1	2	0	0	0	0	0	0	0	0	0	0
98	1491	1491	2	1	2	10	1	2	1		0	0	0	0	0	0	0	0	0	0	0
105	1506	1506	2	1	2	16	2	2	2	1	1	0	0	0	0	0	0	0	0	0	0
108	1513	1513	2	1	2	16	2	2	1		0	0	0	0	0	0	0	0	0	0	0
112	1522	1522	2	1	2	12	2	2	1		0	0	0	0	0	0	0	0	0	0	0
120	1558	1558	2	1	2	11	1	2	1		0	0	0	0	0	0	0	0	0	0	0
126	1572	1572	2	1	2	11	1	2	1		0	0	0	0	0	0	0	0	0	0	0
129	1581	1581	2	1	2	12	2	2	1		0	0	0	0	0	0	0	0	0	0	0
134	1592	1592	2	1	2	13	2	2	2	1	2	0	0	0	0	0	0	0	0	0	0
136	1598	1598	2	1	2	19	2	2	1		0	0	0	0	0	0	0	0	0	0	0
137	1601	1601	2	1	2	19	2	2	2	0	0	0	0	0	0	0	0	0	0	0	0
141	1624	1624	2	1	2	19	2	2	1		0	0	0	0	0	0	0	0	0	0	0
5	53	53	1	1	1	22	1	1	1		0	0	0	0	0	0	0	0	0	0	0
15	146/147	147	1	1	2	7	1	1	1		0	0	0	0	0	0	0	0	0	0	0
17	157	157	1	1	2	9	1	1	2	0	0	0	0	0	0	0	0	0	0	0	0
18	159/160	159	1	1	2	27	1	1	1		0	0	0	0	0	0	0	0	0	0	0
22	171	171	1	1	2	14	1	1	1		0	0	0	0	0	0	0	0	0	0	0
28	201	201	1	1	2	23	1	1	1		0	0	0	0	0	0	0	0	0	0	0
30	205/206	205	1	1	3	13	2	1	1		0	0	0	0	0	0	0	0	0	0	0
42	242	242	1	1	3	6	2	1	1		0	0	0	0	0	0	0	0	0	0	0
48	268	268	1	1	3	9	2	1	1		0	0	0	0	0	0	0	0	0	0	0
54	288	288	1	1	3	3	2	1	1		0	0	0	0	0	0	0	0	0	0	0
58	310/410	310	1	1	3	14	1	1	1		0	0	0	0	0	0	0	0	0	0	0
62	338/339	338	1	1	3	11	2	1	1		0	0	0	0	0	0	0	0	0	0	0
63	340/341	340	1	1	3	7	1	1	1		0	0	0	0	0	0	0	0	0	0	0
70	1024	1024	2	1	3	5	2	1	1		0	0	0	0	0	0	0	0	0	0	0
78	1089	1089	2	1	2	24	2	1	2	0	0	0	0	0	0	0	0	0	0	0	0
81	1097	1097	2	1	3	5	2	1	2	0	0	0	0	0	0	0	0	0	0	0	0
83	1401/1402	1401	2	1	1	15	2	1	1		0	0	0	0	0	0	0	0	0	0	0
84	1403/1404	1403	2	1	1	15	2	1	2	0	0	0	0	0	0	0	0	0	0	0	0
86	1413	1413	2	1	2	2	2	1	1		0	0	0	0	0	0	0	0	0	0	0
99	1492	1492	2	1	2	10	1	1	2	0	0	0	0	0	0	0	0	0	0	0	0
102	1501	1501	2	1	2	15	2	1	1		0	0	0	0	0	0	0	0	0	0	0
114	1526	1526	2	1	3	6	2	1	2	0	0	0	0	0	0	0	0	0	0	0	0
115	1532	1532	2	1	2	24	2	1	1		0	0	0	0	0	0	0	0	0	0	0
116	1534	1534	2	1	3	6	2	1	1		0	0	0	0	0	0	0	0	0	0	0
117	1541	1541	2	1	3	6	2	1	2	0	0	0	0	0	0	0	0	0	0	0	0
132	1588	1588	2	1	2	13	2	1	1		0	0	0	0	0	0	0	0	0	0	0
219	7707	7707	2	2	1	27	2	2	1		0	1	1			0	0	0	0	0	0
154	7701		2	2	1	8	2	2	1		0	1	1			0	0	0	0	0	0
159	1143	1395	2	2	1	30	2	1	1		0	1	1			0	0	0	0	0	0
166	1723	1723	2	2	3	22	2	1	2		0	1	1			0	0	0	0	0	0
164	1392	1392	2	2	2	8	2	3	2		1	0	1			0	0	0	0	0	0
165	7562	7562	2	3	2	23	2	3	1			0	1			0	0	0	0	0	0
166	7570	7570	2	3	3	8	2	3	1			0	1			0	0	0	0	0	0
167	7593	7593	2	3	3	14	2	3	1			0	1			0	0	0	0	0	0
168	7617	7617	2	3	2	4	2	3	1			0	1			0	0	0	0	0	0
226	7732	7732	2	2	1	21	2	3	2		0	0	1			0	0	0	0	0	0
161	1380	1380	2	2	1	28	2	2	1		0	0	1			0	0	0	0	0	0
162	1959	1959	1	3	2	12	2	2	2		0	0	1			0	0	0	0	0	0
163	2157	2157	2	3	3	9	2	2	1			0	1			0	0	0	0	0	0
164	2338	2338	2	3	2	22	2	2	2		2	0	1			0	0	0	0	0	0
165	7698	7698	2	3	2	10	2	2	1			0	1			0	0	0	0	0	0
259	7772	7772	2	2	3	4	2	2	2		2	0	1			0	0	0	0	0	0
241	755	755	1	2	3	11	1	1	1		0	0	1			0	0	0	0	0	0
237	1396	1396	2	2	3	21	2	1	1		0	0	1			0	0	0	0	0	0
238	1866	1866	1	3	3	13	2	1	1			0	1			0	0	0	0	0	0
239	2251	2251	2	3	2	22	2	1	2		0	0	1			0	0	0	0	0	0
240	2351	2351	2	3	3	5	2	1	1			0	1			0	0	0	0	0	0
241	2369	2369	2	3	1	26	2	1	1			0	1			0	0	0	0	0	0
242	7502	7502	2	3	2	4	2	1	2		0	0	1			0	0	0	0	0	0
243	7512	7512	2	3	2	20	2	1	1			0	1			0	0	0	0	0	0
244	7550	7550	2	3	2	22	2	1	1			0	1			0	0	0	0	0	0
245	7603	7603	2	3	1	27	2	1	1			0	1			0	0	0	0	0	0
246	7629	7629	2	3	3	5	2	1	1			0	1			0	0	0	0	0	0
247	7647	7647	2	3	2	14	2	1	1			0	1			0	0	0	0	0	0
248	7678	7678	2	3	2	20	2	1	1			0	1			0	0	0	0	0	0
249	7684	7684	2	3	2	10	2	1	2		0	0	1			0	0	0	0	0	0
228	7739	7739	2	2	1	18	2	1	2		0	0	1			0	0	0	0	0	0
234	7770	7770	2	2	3	14	2	1	1		0	0	1			0	0	0	0	0	0
190	579	579	1	2	1	17	1	3	2		0	1	0			0	0	0	0	0	0
208	647	647	1	2	2	7	1	3	2		2	1	0			0	0	0	0	0	0
244	689	689	1	2	3	9	2	3	2		2	1	0			0	0	0	0	0	0
175	1355	1355	2	2	1	16	1	3	1		0	1	0			0	0	0	0	0	0
176	1855	1855	1	3	2	25	2	3	1			1	0			0	0	0	0	0	0
177	7619	7619	2	3	1	22	2	3	1			1	0			0	0	0	0	0	0
248	779		1	2			1	3	2	1	1	1	0			0	0	0	0	0	0
216	2033	2033	2	2	1	26	2	1	2		0	1	0			0	0	0	0	0	0
217	2350	2350	2	3	2	18	2	2	1			0	0			1	0	0	0	0	0
218	374	374	1	3	3	26	2	3	1			0	0			0	0	0	0	0	0
187	511	511	1	2	1	26	2	3	2	0	0	0	0			0	0	0	0	0	0
179	532	532	1	2	2	5	2	3	2		2	0	0			0	0	0	0	0	0
180	561	561	1	3	2	13	1	3	2		0	0	0			0	0	0	0	0	0
192	605	605	1	2	1	23	2	3	2		2	0	0			0	0	0	0	0	0
195	611	611	1	2	1	26	2	3	2		1	0	0			0	0	0	0	0	0
200	622	622	1	2	1	27	1	3	2		1	0	0			0	0	0	0	0	0
207	628	628	1	2	1	22	1	3	2		1	0	0			0	0	0	0	0	0
208	691	691	1	3			1	3	2		0	0	0			0	0	0	0	0	0
#REF!	702	702	1	3	1	6	2	3	1			0	0			0	0	0	0	0	0
#REF!	734	734	1	3	3	2	2	3	2		1	0	0			0	0	0	0	0	0
245	744	744	1	2	3	21	2	3	2		2	0	0			0	0	0	0	0	0
250	757	757	1	2	3	7	1	3	1		0	0	0			0	0	0	0	0	0
238	770N	770	1	2	3	23	2	3	2		0	0	0			0	0	0	0	0	0
239	1113	1113	1	3	3	13	2	3	2		0	0	0			0	0	0	0	0	0
#REF!	1152	1152	1	3	3	17	2	3	1			0	0			0	0	0	0	0	0
174	1367	1367	2	2			2	3	2	0	0	0	0			0	0	0	0	0	0
162	1378	1378	2	2	1	18	2	3	1		0	0	0			0	0	0	0	0	0
163	1841	1841	1	3	3	13	2	3	1			0	0			0	0	0	0	0	0
164	1958	1958	1	3	1	7	2	3	2		0	0	0			0	0	0	0	0	0
229	2040	2040	2	2	1	26	2	3	1		0	0	0			0	0	0	0	0	0
242	2049	2049	2	2	2	2	2	3	2		1	0	0			0	0	0	0	0	0
243	2171	2171	2	3	3	13	2	3	1			0	0			0	0	0	0	0	0
244	2223	2223	2	3	1	16	1	3	1			0	0			0	0	0	0	0	0
252	2424	2424	2	2	3	12	1	3	2		1	0	0			0	0	0	0	0	0
253	7557	7557	2	3	2	24	2	3	1			0	0			0	0	0	0	0	0
254	7568	7568	2	3	2	23	2	3	1			0	0			0	0	0	0	0	0
255	7674	7674	2	3	1	30	2	3	2	0	0	0	0			0	0	0	0	0	0
177	581/582	581/582	1	2	1	11	1	3	2		0	0	0			0	0	0	0	0	0
188	587/588	587/588	1	2	1	13	1	3	1		0	0	0			0	0	0	0	0	0
184	238		1	2			1	3	2	1	3	0	0			0	0	0	0	0	0
251	726		1	2			2	3	2	0	0	0	0			0	0	0	0	0	0
186	510	510	1	2	1	17	2	2	2	0	0	0	0			0	0	0	0	0	0
196	609	609	1	2	1	23	2	2	2		0	0	0			0	0	0	0	0	0
254	736	736	1	2	3	5	2	2	2		0	0	0			0	0	0	0	0	0
257	740	740	1	2	3	10	1	2	2		0	0	0			0	0	0	0	0	0
253	759	759	1	2	3	19	2	2	1		0	0	0			0	0	0	0	0	0
262	793	793	1	2	3	29	2	2	2		0	0	0			0	0	0	0	0	0
165	1618	1618	2	2	1	26	2	2	1		0	0	0			0	0	0	0	0	0
261	1780	1780	2	2	2	27	2	2	1		0	0	0			0	0	0	0	0	0
222	1795	1795	2	2	3	29	2	2	1		0	0	0			0	0	0	0	0	0
223	1809	1809	1	3	12	20	2	2	1			0	0			0	0	0	0	0	0
#REF!	1897	1897	1	3	3	5	2	2	2		0	0	0			0	0	0	0	0	0
#REF!	1953	1953	1	3	1	9	2	2	1			0	0			0	0	0	0	0	0
#REF!	1978	1978	1	3	1	17	2	2	1			0	0			0	0	0	0	0	0
#REF!	2165	2165	2	3	3	16	2	2	1			0	0			0	0	0	0	0	0
#REF!	2173	2173	2	3	3	20	2	2	1			0	0			0	0	0	0	0	0
#REF!	2217	2217	2	3	1	19	2	2	1			0	0			0	0	0	0	0	0
255	2310	2310	2	2	3	27	2	2	2		0	0	0			0	0	0	0	0	0
256	7508	7508	2	3	2	4	2	2	1			0	0			0	0	0	0	0	0
257	7524	7524	2	3	2	17	2	2	1			0	0			0	0	0	0	0	0
258	7623	7623	2	3	1	24	2	2	1			0	0			0	0	0	0	0	0
218	7705	7705	2	2	1	11	1	2	2		0	0	0			0	0	0	0	0	0
214	7721	7721	2	2	2	1	2	2	1		0	0	0			0	0	0	0	0	0
183	583/584	583/584	1	2	1	10	1	2	2		0	0	0			0	0	0	0	0	0
210	674		1	2			1	2	2	1	1	0	0			0	0	0	0	0	0
182	489	489	1	2	1	26	1	1	2	0		0	0			0	0	0	0	0	0
181	534	534	1	2	1	15	1	1	1		0	0	0			0	0	0	0	0	0
180	536	536	1	2	1	13	1	1	1		0	0	0			0	0	0	0	0	0
191	554	554	1	2	1	26	1	1	1		0	0	0			0	0	0	0	0	0
178	555	555	1	2	1	26	2	1	1		0	0	0			0	0	0	0	0	0
194	603	603	1	2	1	27	1	1	1		0	0	0			0	0	0	0	0	0
197	607	607	1	2	1	28	1	1	2		0	0	0			0	0	0	0	0	0
199	618	618	1	2	1	28	1	1	1		0	0	0			0	0	0	0	0	0
201	624	624	1	2	1	29	1	1	2		0	0	0			0	0	0	0	0	0
202	630	630	1	2	1	24	1	1	2		0	0	0			0	0	0	0	0	0
206	632	632	1	2	1	26	2	1	2		0	0	0			0	0	0	0	0	0
205	634	634	1	2	1	26	2	1	1		0	0	0			0	0	0	0	0	0
206	682	682	1	3	2	22	1	1	2		0	0	0			0	0	0	0	0	0
231	726	726	1	2	3	21	2	1	1		0	0	0			0	0	0	0	0	0
232	732	732	2	3	2	19	1	1	2		0	0	0			0	0	0	0	0	0
236	785	785	1	2	3	21	2	1	2		0	0	0			0	0	0	0	0	0
240	789N	789	1	2	3	22	2	1	2		0	0	0			0	0	0	0	0	0
241	799	799	1	2	3	21	2	1	1			0	0			0	0	0	0	0	0
168	1004	1004	2	2	1	2	2	1	1		0	0	0			0	0	0	0	0	0
170	1007	1007	2	2	1	17	2	1	1		0	0	0			0	0	0	0	0	0
171	1187	1187	1	3	3	21	1	1	1			0	0			0	0	0	0	0	0
172	1202	1202	1	3	3	24	1	1	1			0	0			0	0	0	0	0	0
173	1265	1265	1	3	3	29	2	1	1			0	0			0	0	0	0	0	0
174	1269	1269	1	3	3	29	1	1	1			0	0			0	0	0	0	0	0
167	1341	1341	2	2	2	8	2	1	2		0	0	0			0	0	0	0	0	0
172	1343	1343	2	2			2	1	2	0	0	0	0			0	0	0	0	0	0
171	1345	1345	2	2			2	1	2	0	0	0	0			0	0	0	0	0	0
176	1357	1357	2	2			2	1	1			0	0			0	0	0	0	0	0
173	1369	1369	2	2	1	17	1	1	2		0	0	0			0	0	0	0	0	0
160	1376	1376	2	2	1	28	2	1	1		0	0	0			0	0	0	0	0	0
163	1394	1394	2	2	2	3	2	1	2		0	0	0			0	0	0	0	0	0
232	1400	1400	2	2	3	13	2	1	1		0	0	0			0	0	0	0	0	0
93	1479	1479	2	1	2	6	2	1	1		0	0	0		0	0	0	0	0	0	0
217	1702	1702	2	2	2	3	2	1	2		0	0	0			0	0	0	0	0	0
256	1718	1718	2	2	2	24	2	1	1		0	0	0			0	0	0	0	0	0
230	1770	1770	2	2	3	13	2	1	1		0	0	0			0	0	0	0	0	0
233	1790	1790	2	2	3	5	2	1	1		0	0	0			0	0	0	0	0	0
234	1871	1871	1	3	2	18	2	1	2		0	0	0			0	0	0	0	0	0
235	1899	1899	1	3	3	17	2	1	1			0	0			0	0	0	0	0	0
236	1905	1905	1	3	2	12	2	1	2		0	0	0			0	0	0	0	0	0
237	1939	1939	1	3	1	7	2	1	2		0	0	0			0	0	0	0	0	0
238	1951	1951	1	3	2	14	2	1	1			0	0			0	0	0	0	0	0
220	2028	2028	2	2	2	11	2	1	1		0	0	0			0	0	0	0	0	0
224	2044	2044	2	2	3	13	2	1	2		0	0	0			0	0	0	0	0	0
213	2048	2048	2	2	2	2	2	1	2		0	0	0			0	0	0	0	0	0
156	2092	2092	2	2			2	1	1			0	0			0	0	0	0	0	0
155	2094	2094	2	2			2	1	2	0	0	0	0			0	0	0	0	0	0
156	2207	2207	2	3	3	5	2	1	1			0	0			0	0	0	0	0	0
157	2272	2272	2	3	2	2	2	1	2		0	0	0			0	0	0	0	0	0
243	2324	2324	2	2	3	21	2	1	2		0	0	0			0	0	0	0	0	0
244	2359	2359	2	3	1	20	2	1	2		0	0	0			0	0	0	0	0	0
245	2363	2363	2	3	1	25	2	1	1			0	0			0	0	0	0	0	0
246	2445	2445	1	3	1	9	2	1	1			0	0			0	0	0	0	0	0
247	7501	7501	2	3	2	27	2	1	1			0	0			0	0	0	0	0	0
248	7520	7520	2	3	3	16	2	1	2		0	0	0			0	0	0	0	0	0
249	7627	7627	2	3	1	17	2	1	1			0	0			0	0	0	0	0	0
250	7645	7645	2	3	2	14	2	1	2		0	0	0			0	0	0	0	0	0
251	7649	7649	2	3	1	22	2	1	1			0	0			0	0	0	0	0	0
252	7692	7692	2	3	2	8	2	1	1			0	0			0	0	0	0	0	0
225	7703	7703	2	2	1	17	2	1	1		0	0	0			0	0	0	0	0	0
215	7711	7711	2	2	1	31	2	1	1		0	0	0			0	0	0	0	0	0
221	7726	7726	2	2	1	17	1	1	1		0	0	0			0	0	0	0	0	0
235	7757	7757	2	2	2	23	2	1	1		0	0	0			0	0	0	0	0	0
260	7771	7770	2	2	3	14	2	1	1		0	0	0			0	0	0	0	0	0
258	7793	7793	2	2	3	14	2	1	2		0	0	0			0	0	0	0	0	0
157	2086		2	2	3	3	2	1	1		0	0	0			0	0	0	0	0	0
158	1398		2	2			2	1	2	0	0	0	0			0	0	0	0	0	0

## Sheet: Sheet2
1= public	1= male	1= pregnant
2= private	2= female	2= not pregnant
3= MFL
